# Supplementary material for: A Quantitative LC–MS/MS Method for the Detection of 16 Synthetic Cathinones and 10 Metabolites and Its Application to Suspicious Clinical and Forensic Urine Samples
Source: Pharmaceuticals (Basel). 2022 Apr 22;15(5):510. doi: 10.3390/ph15050510 (PMC9145040; doi:10.3390/ph15050510)
Supplement: Supplementary file 1 [file pharmaceuticals-15-00510-s001.zip]

Archive with 1 entries (1 files):
- pharmaceuticals-1671806-supplementary.pdf
